# Supplementary material for: Metformin and Risk of New-Onset Atrial Fibrillation in Type 2 Diabetes: A Systematic Review and Meta-Analysis
Source: Diagnostics (Basel). 2025 Sep 10;15(18):2288. doi: 10.3390/diagnostics15182288 (PMC12468145; doi:10.3390/diagnostics15182288)
Supplement: Supplementary file 1 [file diagnostics-15-02288-s001.zip]

Archive with 1 entries (1 files):
- diagnostics-3815776-supplementary.pdf
